# Supplementary material for: Assembly of Abundant and Rare Bacterial and Fungal Communities in Different Typical Forest Types in the Zhongtiao Mountains
Source: Microorganisms. 2025 Aug 16;13(8):1911. doi: 10.3390/microorganisms13081911 (PMC12388160; doi:10.3390/microorganisms13081911)
Supplement: Supplementary file 1 [file microorganisms-13-01911-s001.zip]

Archive with 1 entries (1 files):
- microorganisms-3782407-supplementary.pdf
